# Supplementary material for: A Hierarchically Ordered Mesoporous-Carbon-Supported Iron Sulfide Anode for High-Rate Na-Ion Storage
Source: Molecules. 2021 Jul 18;26(14):4349. doi: 10.3390/molecules26144349 (PMC8307886; doi:10.3390/molecules26144349)
Supplement: Supplementary file 1 [file molecules-26-04349-s001.zip]

Archive with 1 entries (1 files):
- molecules-1290022-supplementary.pdf
